# Supplementary material for: Increased General, Eating, and Body-Related Psychopathology in Inpatients in a Specialized Eating Disorders Unit after the Beginning of the COVID-19 Pandemic: A Retrospective Comparison with the Pre-Pandemic Period
Source: J Clin Med. 2023 Jan 10;12(2):573. doi: 10.3390/jcm12020573 (PMC9866300; doi:10.3390/jcm12020573)
Supplement: Supplementary file 1 [file jcm-12-00573-s001.zip]

Archive with 1 entries (1 files):
- jcm-2118687-supplementary.docx
